# Supplementary material for: Human-Comparable Sensitivity of Large Language Models in Identifying Eligible Studies Through Title and Abstract Screening: 3-Layer Strategy Using GPT-3.5 and GPT-4 for Systematic Reviews
Source: J Med Internet Res. 2024 Aug 16;26:e52758. doi: 10.2196/52758 (PMC11364944; doi:10.2196/52758)
Supplement: Multimedia Appendix 2 [file jmir_v26i1e52758_app2.xlsx]

## Sheet: Sheet1
Multimedia Appendix 2. Records eligible for full paper screening but excluded by GPT-3.5 or GPT-4
Takeshima et al. 2020
Title	Abstract	Layers and models excluded	Exclusion justified?	Note
Morning sunlight reduces length of hospitalization in bipolar depression	Length of hospitalization was recorded for a sample of 415 unipolar and 187 bipolar depressed inpatients, assigned to rooms with eastern (ES) or western (WS) windows. Bipolar inpatients in ES rooms (exposed to direct sunlight in the morning) had a mean 3.67-day shorter hospital stay than patients in WS rooms. No effect was found in unipolar inpatients. Natural sunlight can be an underestimated an…	Research design: excluded by GPT-4	Yes	Does not seem to be randomized
Morning light therapy for juvenile depression and severe mood dysregulation: study protocol for a randomized controlled trial	BACKGROUND: The prevalence of depression in young people is increasing. The predominant co‐morbidities of juvenile depression include sleep disturbances and persistent problems with the sleep‐wake rhythm, which have shown to influence treatment outcomes negatively. Severe mood dysregulation is another condition that includes depressive symptoms and problems with the sleep‐wake rhythm. Patients wi…	Target population: excluded by GPT-3.5 and GPT-4	Yes	Appears to target depression
Morning bright light therapy: A helpful tool for reducing comorbid symptoms of affective and behavioral dysregulation in juvenile depressed inpatients? A pilot trial	Objective: In recent years, bright light therapy (BLT) has been used to treat depression and to stabilize circadian rhythms. In this study we evaluated whether it is also helpful for comorbid symptoms of affective and behavioral dysregulation in depressive inpatients. Method: This article reports a secondary analysis comparing two subgroups of depressive participants with comorbid affective and b…	Target population: excluded by GPT-3.5 and GPT-4	Yes	Appears to target depression
A double blind, placebo controlled randomized trial of light therapy for non-seasonal bipolar vs. unipolar depression	Objectives: The aim of the study was to examine the efficacy and safety of morning bright light treatment (BLT) in treatment of patients with bipolar or unipolar affective disorder, depressive phase, without seasonal pattern. It was randomized, doubleblind and placebo‐controlled trial.Methods: Adults, ages 18‐70 years were randomized totreatment either with BLT or with a device called 'negative i…	Target population: excluded by GPT-3.5	No	Includes patients with bipolar disorder
Effects of phototherapy on non-seasonal unipolar and bipolar depressive spectrum disorders	In a group of 17 patients with non-SAD depressive disorders we compared the response of bipolar spectrum versus unipolar patients to treatment with light therapy. The main hypothesis was that bipolar spectrum depressed patients would preferentially respond to bright light therapy as compared to unipolar depressed patients. All patients were treated with either 400 or 2500 lux phototherapy for 2 h…	Research design: excluded by GPT-4	Yes	Does not seem to be randomized
Light therapy in patients with rapid cycling bipolar disorder: preliminary results	Nine patients with rapid cycling bipolar disorder were treated with a total of 13 trials of bright light therapy in the morning (n = 5), evening (n = 3), or midday (n = 5). In each instance, the patient's mood ratings during 3 months of light therapy (added to a stable medication regimen) were compared to his or her mood ratings during 3 months on the same medication but without light treatment. …	Research design: excluded by GPT-4	Yes	Does not seem to be randomized
Associations between sleep quality and evening preference, seasonality, daytime activity levels, and evening melatonin release in depressed patients with bipolar disorder	Background: Patients with Bipolar Disorder (BD) may be sensitive to environmental cues which alter circadian rhythms and trigger mood episodes. We examined relationships between sleep quality and evening preference, seasonality of symptoms, activity levels and dim light melatonin onset (DLMO) in depressed patients with BD. Methods: We enrolled subjects with BD Type I or II and current major depre…	Research design: excluded by GPT-4	No	Can be an observational study, but uses the data of a randomized control trial
Maruki et al. 2022
Title	Abstract	Layers and models excluded	Exclusion justified?	Note
A randomized, double-blind, placebo-controlled trial of quetiapine in patients with bipolar disorder, mixed or depressed phase, and alcohol dependence	BACKGROUND: Alcohol dependence is common in bipolar disorder (BPD) and associated with treatment nonadherence, violence, and hospitalization. Quetiapine is a standard treatment for BPD. We previously reported improvement in depressive symptoms, but not alcohol use, with quetiapine in BPD and alcohol dependence. However, mean alcohol use was low and a larger effect size on alcohol窶甚elated measures…	Research design: excluded by GPT-3.5	No	Randomized controlled trial
A randomized, double-blind, placebo-controlled trial of quetiapine in patients with bipolar disorder, mixed or depressed phase, and alcohol dependence	BACKGROUND: Alcohol dependence is common in bipolar disorder (BPD) and associated with treatment nonadherence, violence, and hospitalization. Quetiapine is a standard treatment for BPD. We previously reported improvement in depressive symptoms, but not alcohol use, with quetiapine in BPD and alcohol dependence. However, mean alcohol use was low and a larger effect size on alcohol-related measures…	Research design: excluded by GPT-3.5	No	Randomized controlled trial
Long-term treatment with lurasidone in older adults with bipolar depression: Results of a 6 month open-label study	Introduction: Long-term treatment of bipolar depression in the elderly has not been well-studied. Objectives/Aims: To evaluate the long-term safety and tolerability of lurasidone in older adults (age 竕･55 years) with bipolar I depression (BPD). Methods: The older adult sample was analyzed from an extension study in which patients who completed one of three 6 week, double-blind, placebo-controlled…	Research design: excluded by GPT-4	Yes	Open label study
Efficacy and safety of long-term treatment with lurasidone in older adults with bipolar depression: Results of a 6 month open-label study	Introduction: Long-term treatment of bipolar disorder in the elderly has not been well-studied. This secondary analysis evaluated the safety and efficacy of 6 months of treatment with lurasidone in patients over 55 years with bipolar depression. Methods: Older adult patients (age 竕･55 years) who completed one of three 6 week, double-blind, placebo-controlled trials of lurasidone were enrolled in …	Research design: excluded by GPT-4	Yes	Open label study
Efficacy and safety of long-term treatment with lurasidone in older adults with bipolar depression: Results of a 6 month open-label study	Aims: To evaluate the safety and efficacy of 6 months of treatment with lurasidone in patients over 55 years with bipolar depression. Methods: Older adults (age >55 years) who completed one of three 6 week, double-blind, placebo-controlled trials of lurasidone were enrolled in a 6 month, open-label, extension study. One acute study evaluated monotherapy with lurasidone; two studies evaluated lura…	Research design: excluded by GPT-4	Yes	Open label study
Safety and Effectiveness of Long-Term Treatment with Lurasidone in Older Adults with Bipolar Depression: Post-Hoc Analysis of a 6-Month, Open-Label Study	Objective: To evaluate the safety and effectiveness of 6 months of treatment with lurasidone in older adults with a diagnosis of bipolar I depression. Design: Post-hoc analysis of a multicenter, 6-month, open-label extension study. Setting: Outpatient. Participants: Patients aged 55 to 75 years with a DSM-IV-TR diagnosis of bipolar I depression who had completed 6 weeks of double-blind, placebo-c…	Research design: excluded by GPT-4	Yes	Open label study
Efficacy and safety of quetiapine-XR as monotherapy or adjunctive therapy to a mood stabilizer in acute bipolar depression with generalized anxiety disorder and other comorbidities: A randomized, placebo-controlled trial	Objective: To study the efficacy and safety of quetiapine-XR as monotherapy or adjunctive therapy to a mood stabilizer in acute bipolar I or II depression with comorbid generalized anxiety disorder (GAD) and other comorbidities. Method: The study was conducted from January 2007 to November 2011. The Mini-International Neuropsychiatric Interview was used to ascertain the diagnosis of DSM-IV bipola…	Target population: excluded by GPT-3.5	No	Targets acute bipolar I or II depression with comorbid generalized anxiety disorder
Lamotrigine as add-on treatment to lithium and divalproex: Lessons learned from a double-blind, placebo-controlled trial in rapid-cycling bipolar disorder	Objectives: A substantial portion of the morbidity associated with rapid-cycling bipolar disorder (RCBD) stems from refractory depression. This study assessed the antidepressant effects of lamotrigine as compared with placebo when used as add-on therapy for rapid-cycling bipolar depression non-responsive to the combination of lithium plus divalproex. Methods: During Phase 1 of this trial, hypoman…	Intervention and control: excluded by GPT-4	No	States that lamotrigine or placebo was added to a combination of lithium and divalproex
LURASIDONE in the LONG-TERM TREATMENT of PATIENTS with BIPOLAR DISORDER: A 24-WEEK OPEN-LABEL EXTENSION STUDY	Background The aim of this study was to evaluate the safety and tolerability of 6 months of open-label, uncontrolled extension treatment with lurasidone in patients with a diagnosis of bipolar depression who completed 6 weeks of acute treatment. Methods Patients completing 6 weeks of double-blind placebo-controlled treatment with either lurasidone monotherapy (one study) or adjunctive therapy wit…	Research design: excluded by GPT-4	Yes	Open label study
Combination Therapy for the Treatment of Bipolar Disorders	Early studies have shown lithium to produce a high percentage of satisfactory clinical response in patients with bipolar disorders. These studies, however, do not include lithium‐refractory subgroups, such as bipolar II disorder patients. When the wide spectrum of bipolar disorders is considered, the lithium response rate decreases significantly. More broadly effective regimens are needed. Partic…	Intervention and control: excluded by GPT-4	Yes	No explicit mention of placebo
Maintenance Treatment of Bipolar Depression	Depression is a serious condition that is often difficult to diagnosis and treat. Bipolar disorder‐related depression is especially complex because of the presence of mania symptoms. Lamotrigine and divalproex are commonly prescribed medications for depression. However, their effectiveness in treating bipolar depression has not been thoroughly evaluated. Studies have shown that combining lamotrig…	Intervention and control: excluded by GPT-4	No	States that lamotrigine or placebo was added to divalproex
An Investigation of the Sleep Architecture and Consequent Cognitive Changes in Olanzapine-Treated Depressed Patients	OBJECTIVES: Primary Objective: To assess the objective (polysomnographic) changes in sleep quality before and after introduction of olanzapine in treatment of patients with depression. Secondary Objectives: To assess the subjective changes in sleep quality parameters before and at different stages after introduction of olanzapine in treatment, longitudinally, and to correlate these changes with m…	Target population: excluded by GPT-4	Yes	Appears to target depression
A double-blind, placebo-controlled study with quetiapine as adjunct therapy with lithium or divalproex in bipolar I patients with coexisting alcohol dependence	BACKGROUND: This study evaluated the efficacy of quetiapine versus placebo as an adjunct to lithium or divalproex in reducing alcohol consumption in patients with bipolar I disorder and coexisting alcohol dependence. METHODS: Male and female outpatients (21 to 60 years) with a history of bipolar I disorder and alcohol dependence were included in this 12-week, placebo-controlled study. Patients tr…	Target population: excluded by GPT-3.5 and GPT-4	No	Targets alcohol dependence and bipolar disorder co-occurrence
Clinical efficacy and safety of lithium carbonate combined with aripiprazole in treatment of bipolar depression	Objective To investigate the clinical efficacy and safety of lithium carbonate combined with aripiprazole in treatment of bipolar depression. Methods Eighty-one patients with bipolar depression were randomly divided into lithium carbonate combined with aripiprazole group (n = 42) or lithium carbonate group (n =39), and were treated with lithium carbonate combined with aripiprazole and lithium car…	Intervention and control: excluded by GPT-4	Yes	No explicit mention of placebo
Efficacy and safety of two treatment algorithms in bipolar depression consisting of a combination of lithium, lamotrigine or placebo and paroxetine	Objective: In a previous paper, we reported about the efficacy of the addition of lamotrigine to lithium in patients with bipolar depression. In the second phase of this study paroxetine was added to ongoing treatment in non-responders. Method: Bipolar depressed patients (n = 124) treated with lithium were randomized to addition of lamotrigine or placebo. In non-responders after 8 weeks, paroxeti…	Intervention and control: excluded by GPT-4	No	In the initial phase, lamotrigine or placebo was added to lithium
